# Supplementary material for: Predictive Models of Atherogenic Risk in Citizens of Trujillo (Peru) Based on Associated Factors
Source: Nutrients. 2024 Nov 29;16(23):4138. doi: 10.3390/nu16234138 (PMC11644772; doi:10.3390/nu16234138)
Supplement: Supplementary file 1 [file nutrients-16-04138-s001.zip]

Archive with 1 entries (1 files):
- nutrients-3315992-supplementary.pdf
